# Supplementary material for: Discharge Against Medical Advice in Cancer Patients: Insights from a Multicenter Study in Germany
Source: Cancers (Basel). 2024 Dec 28;17(1):56. doi: 10.3390/cancers17010056 (PMC11718958; doi:10.3390/cancers17010056)
Supplement: Supplementary file 1 [file cancers-17-00056-s001.zip]

Archive with 1 entries (1 files):
- cancers-3317847-supplementary.pdf
